# Supplementary material for: A computational model to characterize the time-course of response to rapid antidepressant therapies
Source: PLoS One. 2024 Feb 2;19(2):e0297708. doi: 10.1371/journal.pone.0297708 (PMC10836665; doi:10.1371/journal.pone.0297708)
Supplement: S1 File — (ZIP) [file pone.0297708.s001.zip]

Archive with 7 entries (6 files):
- rapid-antidepressant-timecourse-sim-main/
- rapid-antidepressant-timecourse-sim-main/Figure1.pdf
- rapid-antidepressant-timecourse-sim-main/Figure2.pdf
- rapid-antidepressant-timecourse-sim-main/Figure3.pdf
- rapid-antidepressant-timecourse-sim-main/Figure4.pdf
- rapid-antidepressant-timecourse-sim-main/README.md
- rapid-antidepressant-timecourse-sim-main/main.jl
