# Supplementary material for: A computational model to characterize the time-course of response to rapid antidepressant therapies
Source: PLoS One. 2024 Feb 2;19(2):e0297708. doi: 10.1371/journal.pone.0297708 (PMC10836665; doi:10.1371/journal.pone.0297708)
Supplement: S1 File — (ZIP) [file pone.0297708.s001.zip › rapid-antidepressant-timecourse-sim-main/README.md]

# Rapid Antidepressant Response Timecourse Simulation 

Code for the paper: Nunes A, Singh S. _A Computational Model to Characterize the Time-Course of Response to Rapid Antidepressant Therapies_.

## Running Code 

Assuming you have 16 threads. This can be changed. 

``` bash
julia --nthreads 16 main.jl
```

The following packages are required: 
- `Plots`
- `Pipe`
- `DataFrames`
- `MixedModels`
- `LaTeXStrings`
- `StatsBase`
- `CategoricalArrays`
- `CSV`
- `JLD`
- `Distributions`
- `StableRNGs`
- `LambertW`
- `Optim`

 
